# Supplementary material for: Effect of NK-5962 on Gene Expression Profiling of Retina in a Rat Model of Retinitis Pigmentosa
Source: Int J Mol Sci. 2021 Dec 10;22(24):13276. doi: 10.3390/ijms222413276 (PMC8703378; doi:10.3390/ijms222413276)
Supplement: Supplementary file 1 [file ijms-22-13276-s001.zip]

Archive with 1 entries (1 files):
- ijms-1456029-supplementary.xlsx
