# Supplementary material for: Effect of NK-5962 on Gene Expression Profiling of Retina in a Rat Model of Retinitis Pigmentosa
Source: Int J Mol Sci. 2021 Dec 10;22(24):13276. doi: 10.3390/ijms222413276 (PMC8703378; doi:10.3390/ijms222413276)
Supplement: Supplementary file 1 [file ijms-22-13276-s001.zip › ijms-1456029-supplementary.xlsx]

## Sheet: Annotation
MyList	Gene ID	Type	Tax ID	Homologene Gene ID	Homologene Gene Tax ID	Gene Symbol	Description	Biological Process (GO)	R-RNO-1474244 Extracellular matrix organizat	GO:0009611 response to wounding	GO:0072337 modified amino acid transport	GO:0030199 collagen fibril organization	GO:0001654 eye development	GO:0001568 blood vessel development	GO:0001704 formation of primary germ laye	R-RNO-2129379 Molecules associated with elas	GO:0008285 negative regulation of cell po	GO:0010811 positive regulation of cell-su	GO:0060348 bone development	R-RNO-8957275 Post-translational protein pho	WP2433 Spinal cord injury	GO:0052547 regulation of peptidase activi	R-RNO-425366 Transport of bile salts and or	GO:0042476 odontogenesis	R-RNO-1630316 Glycosaminoglycan metabolism	GO:0031532 actin cytoskeleton reorganizat	GO:0007568 aging	GO:0015718 monocarboxylic acid transport
SERPINF1	287526	symbol	R. norvegicus	287526	R. norvegicus	Serpinf1	serpin family F member 1	GO:0071279 cellular response to cobalt ion;GO:0060770 negative regulation of epithelial cell proliferation involved in prostate gland development;GO:0060768 regulation of epithelial cell proliferation involved in prostate gland development	0	0	0	0	1	1	0	0	1	0	0	0	0	1	0	0	0	0	1	0
COL4A1	290905	symbol	R. norvegicus	290905	R. norvegicus	Col4a1	collagen type IV alpha 1 chain	GO:0061304 retinal blood vessel morphogenesis;GO:0061299 retina vasculature morphogenesis in camera-type eye;GO:0038063 collagen-activated tyrosine kinase receptor signaling pathway	1	0	0	0	1	1	0	0	0	0	0	0	1	0	0	0	0	1	0	0
CRYAB	25420	symbol	R. norvegicus	25420	R. norvegicus	Cryab	crystallin, alpha B	GO:0007021 tubulin complex assembly;GO:1905907 negative regulation of amyloid fibril formation;GO:1905906 regulation of amyloid fibril formation	0	0	0	1	1	0	0	0	1	0	0	0	0	1	0	1	0	0	1	0
COL4A2	306628	symbol	R. norvegicus	306628	R. norvegicus	Col4a2	collagen type IV alpha 2 chain	GO:0038063 collagen-activated tyrosine kinase receptor signaling pathway;GO:0038065 collagen-activated signaling pathway;GO:0035987 endodermal cell differentiation	1	0	0	0	0	1	1	1	0	0	0	0	0	0	0	0	0	0	1	0
HSPG2	313641	symbol	R. norvegicus	313641	R. norvegicus	Hspg2	heparan sulfate proteoglycan 2	GO:1905907 negative regulation of amyloid fibril formation;GO:1905906 regulation of amyloid fibril formation;GO:1990000 amyloid fibril formation	1	1	0	1	0	0	1	0	1	1	1	0	0	0	0	0	0	0	0	0
AQP1	25240	symbol	R. norvegicus	25240	R. norvegicus	Aqp1	aquaporin 1	GO:0035378 carbon dioxide transmembrane transport;GO:0072022 descending thin limb development;GO:0072220 metanephric descending thin limb development	0	1	1	0	1	1	0	0	0	0	0	0	0	1	0	1	0	0	0	0
ANXA1	25380	symbol	R. norvegicus	25380	R. norvegicus	Anxa1	annexin A1	GO:1900138 negative regulation of phospholipase A2 activity;GO:0014839 myoblast migration involved in skeletal muscle regeneration;GO:0045627 positive regulation of T-helper 1 cell differentiation	0	1	1	1	1	1	0	1	1	1	0	0	1	1	0	0	0	1	0	1
RGD1305645	363225	gene_synonym	R. norvegicus	363225	R. norvegicus	Ecrg4	ECRG4 augurin precursor	GO:2000854 positive regulation of corticosterone secretion;GO:0051466 positive regulation of corticotropin-releasing hormone secretion;GO:0030103 vasopressin secretion	0	1	1	0	0	0	0	0	1	0	0	0	0	0	0	0	0	0	1	0
WLS	362065	symbol	R. norvegicus	362065	R. norvegicus	Wls	Wnt ligand secretion mediator	GO:0061357 positive regulation of Wnt protein secretion;GO:0061356 regulation of Wnt protein secretion;GO:0061355 Wnt protein secretion	0	0	0	0	0	0	1	0	0	0	0	0	0	0	0	1	0	0	0	0
SLC22A8	83500	symbol	R. norvegicus	83500	R. norvegicus	Slc22a8	solute carrier family 22 member 8	GO:0031427 response to methotrexate;GO:0034635 glutathione transport;GO:0042939 tripeptide transport	0	0	1	0	0	0	0	0	0	0	0	0	0	0	1	0	0	0	0	0
SOD3	25352	symbol	R. norvegicus	25352	R. norvegicus	Sod3	superoxide dismutase 3	GO:0019430 removal of superoxide radicals;GO:0071450 cellular response to oxygen radical;GO:0071451 cellular response to superoxide	0	0	0	0	0	0	0	0	0	0	0	0	0	0	0	0	0	0	0	0
FBLN2	282583	symbol	R. norvegicus	282583	R. norvegicus	Fbln2	fibulin 2	GO:0010811 positive regulation of cell-substrate adhesion;GO:0010810 regulation of cell-substrate adhesion;GO:0030198 extracellular matrix organization	1	0	0	0	0	0	0	1	0	1	0	0	0	0	0	0	0	0	0	0
OPTC	304802	symbol	R. norvegicus	304802	R. norvegicus	Optc	opticin	GO:0030199 collagen fibril organization;GO:0016525 negative regulation of angiogenesis;GO:2000181 negative regulation of blood vessel morphogenesis	1	0	0	1	0	1	0	0	0	0	0	0	0	0	0	0	0	0	0	0
SLC13A4	503568	symbol	R. norvegicus	503568	R. norvegicus	Slc13a4	solute carrier family 13 member 4	GO:0006814 sodium ion transport;GO:0098656 anion transmembrane transport;GO:0006820 anion transport	0	0	1	0	0	0	0	0	0	0	0	0	0	0	1	0	0	0	0	0
FGFR2	25022	symbol	R. norvegicus	25022	R. norvegicus	Fgfr2	fibroblast growth factor receptor 2	GO:0035602 fibroblast growth factor receptor signaling pathway involved in negative regulation of apoptotic process in bone marrow cell;GO:0035603 fibroblast growth factor receptor signaling pathway involved in hemopoiesis;GO:0035604 fibroblast growth factor receptor signaling pathway involved in positive regulation of cell proliferation in bone marrow	1	1	0	1	1	1	1	1	1	0	1	0	0	0	0	1	0	1	0	0
FBLN1	315191	symbol	R. norvegicus	315191	R. norvegicus	Fbln1	fibulin 1	GO:1904187 regulation of transformation of host cell by virus;GO:1904188 negative regulation of transformation of host cell by virus;GO:1904235 regulation of substrate-dependent cell migration, cell attachment to substrate	1	1	0	0	0	1	0	0	1	1	0	0	0	1	0	0	0	0	0	0
TYRP1	298182	symbol	R. norvegicus	298182	R. norvegicus	Tyrp1	tyrosinase-related protein 1	GO:0043438 acetoacetic acid metabolic process;GO:0048023 positive regulation of melanin biosynthetic process;GO:1900378 positive regulation of secondary metabolite biosynthetic process	0	0	0	0	0	0	0	0	0	0	0	0	0	0	0	0	0	0	0	0
OGN	291015	symbol	R. norvegicus	291015	R. norvegicus	Ogn	osteoglycin	GO:0048662 negative regulation of smooth muscle cell proliferation;GO:0048660 regulation of smooth muscle cell proliferation;GO:0048659 smooth muscle cell proliferation	0	0	0	0	0	0	0	0	1	0	0	0	0	0	0	0	1	0	0	0
GJA1	24392	symbol	R. norvegicus	24392	R. norvegicus	Gja1	gap junction protein, alpha 1	GO:0060156 milk ejection reflex;GO:0003294 atrial ventricular junction remodeling;GO:0010645 regulation of cell communication by chemical coupling	0	1	1	0	1	1	1	1	1	0	1	0	1	0	0	1	0	1	0	0
WFDC1	171112	symbol	R. norvegicus	171112	R. norvegicus	Wfdc1	WAP four-disulfide core domain 1	GO:0061045 negative regulation of wound healing;GO:1903035 negative regulation of response to wounding;GO:0061041 regulation of wound healing	0	1	0	0	0	0	0	0	1	0	0	0	0	1	0	0	0	0	0	0
LTBP2	59106	symbol	R. norvegicus	59106	R. norvegicus	Ltbp2	latent transforming growth factor beta binding protein 2	GO:0007179 transforming growth factor beta receptor signaling pathway;GO:0071560 cellular response to transforming growth factor beta stimulus;GO:0071559 response to transforming growth factor beta	1	0	0	1	0	0	0	1	0	0	0	0	0	0	0	0	0	0	0	0
COL4A5	363457	symbol	R. norvegicus	363457	R. norvegicus	Col4a5	collagen type IV alpha 5 chain	GO:0038063 collagen-activated tyrosine kinase receptor signaling pathway;GO:0038065 collagen-activated signaling pathway;GO:0007528 neuromuscular junction development	1	0	0	0	0	0	0	0	0	0	0	0	0	0	0	0	0	1	0	0
DAPL1	362136	symbol	R. norvegicus	362136	R. norvegicus	Dapl1	death associated protein-like 1	GO:0034198 cellular response to amino acid starvation;GO:1990928 response to amino acid starvation;GO:0010507 negative regulation of autophagy	0	0	0	0	0	0	0	0	0	0	0	0	0	0	0	0	0	0	0	0
ENPP2	84050	symbol	R. norvegicus	84050	R. norvegicus	Enpp2	ectonucleotide pyrophosphatase/phosphodiesterase 2	GO:1903165 response to polycyclic arene;GO:2000394 positive regulation of lamellipodium morphogenesis;GO:2000392 regulation of lamellipodium morphogenesis	0	0	0	0	0	1	0	0	1	1	0	0	0	0	0	0	0	1	0	0
SLC13A3	64846	symbol	R. norvegicus	64846	R. norvegicus	Slc13a3	solute carrier family 13 member 3	GO:0006842 tricarboxylic acid transport;GO:0015746 citrate transport;GO:0015742 alpha-ketoglutarate transport	0	0	1	0	0	0	0	0	0	0	0	0	0	0	0	0	0	0	0	0
MXRA8	313770	symbol	R. norvegicus	313770	R. norvegicus	Mxra8	matrix remodeling associated 8	GO:0060857 establishment of glial blood-brain barrier;GO:0060856 establishment of blood-brain barrier;GO:0021782 glial cell development	0	0	0	0	0	0	0	0	0	0	0	1	0	0	0	0	0	0	0	0
COL9A1	305104	symbol	R. norvegicus	305104	R. norvegicus	Col9a1	collagen type IX alpha 1 chain	GO:0035988 chondrocyte proliferation;GO:0003417 growth plate cartilage development;GO:0003416 endochondral bone growth	1	0	0	0	0	0	0	0	0	0	1	0	0	0	0	0	0	0	0	0
COL8A1	304021	symbol	R. norvegicus	304021	R. norvegicus	Col8a1	collagen type VIII alpha 1 chain	GO:0035987 endodermal cell differentiation;GO:0001706 endoderm formation;GO:0007492 endoderm development	1	0	0	0	1	0	1	0	1	1	0	0	0	0	0	0	0	0	0	0
MFRP	315597	symbol	R. norvegicus	315597	R. norvegicus	Mfrp	membrane frizzled-related protein	GO:0042462 eye photoreceptor cell development;GO:0001754 eye photoreceptor cell differentiation;GO:0042461 photoreceptor cell development	0	0	0	0	1	0	0	0	0	0	0	0	0	0	0	0	0	0	0	0
COL5A1	85490	symbol	R. norvegicus	85490	R. norvegicus	Col5a1	collagen type V alpha 1 chain	GO:1903225 negative regulation of endodermal cell differentiation;GO:1903224 regulation of endodermal cell differentiation;GO:0045112 integrin biosynthetic process	1	1	0	1	1	1	1	0	0	0	0	0	0	0	0	0	0	0	0	0
FBN1	83727	symbol	R. norvegicus	83727	R. norvegicus	Fbn1	fibrillin 1	GO:0034199 activation of protein kinase A activity;GO:0035582 sequestering of BMP in extracellular matrix;GO:0035583 sequestering of TGFbeta in extracellular matrix	1	1	0	0	1	0	1	1	0	0	1	1	0	0	0	0	0	0	0	0
COL18A1	85251	symbol	R. norvegicus	85251	R. norvegicus	Col18a1	collagen type XVIII alpha 1 chain	GO:0051599 response to hydrostatic pressure;GO:0001886 endothelial cell morphogenesis;GO:2000353 positive regulation of endothelial cell apoptotic process	1	0	0	0	0	1	0	0	0	0	0	0	0	0	0	0	0	0	0	0
SLC6A13	171163	symbol	R. norvegicus	171163	R. norvegicus	Slc6a13	solute carrier family 6 member 13	GO:0015881 creatine transmembrane transport;GO:0051939 gamma-aminobutyric acid import;GO:0015734 taurine transport	0	0	1	0	0	0	0	0	0	0	0	0	0	0	1	0	0	0	0	1
ABI3BP	363767	symbol	R. norvegicus	363767	R. norvegicus	Abi3bp	ABI family member 3 binding protein	GO:1904596 regulation of connective tissue replacement involved in inflammatory response wound healing;GO:1904597 negative regulation of connective tissue replacement involved in inflammatory response wound healing;GO:1905204 negative regulation of connective tissue replacement	1	1	0	0	0	0	0	0	1	1	0	0	0	0	0	0	0	1	1	0
CPXM1	296156	symbol	R. norvegicus	296156	R. norvegicus	Cpxm1	carboxypeptidase X (M14 family), member 1	GO:0016485 protein processing;GO:0051604 protein maturation;GO:0006518 peptide metabolic process	0	0	0	0	0	0	0	0	0	0	0	0	0	0	0	0	0	0	0	0
FMOD	64507	symbol	R. norvegicus	64507	R. norvegicus	Fmod	fibromodulin	GO:0030199 collagen fibril organization;GO:0042476 odontogenesis;GO:0043588 skin development	1	1	0	1	0	0	0	0	0	0	0	0	0	0	0	1	1	0	0	0
VCAN	114122	symbol	R. norvegicus	114122	R. norvegicus	Vcan	versican	GO:0008347 glial cell migration;GO:0031103 axon regeneration;GO:0031102 neuron projection regeneration	1	1	0	1	1	0	0	0	0	0	1	1	1	0	0	0	1	0	0	0
SERPINH1	29345	symbol	R. norvegicus	29345	R. norvegicus	Serpinh1	serpin family H member 1	GO:0003433 chondrocyte development involved in endochondral bone morphogenesis;GO:0003413 chondrocyte differentiation involved in endochondral bone morphogenesis;GO:0002063 chondrocyte development	1	0	0	1	0	0	0	0	0	0	1	0	0	1	0	0	0	0	0	0
PCOLCE	29569	symbol	R. norvegicus	29569	R. norvegicus	Pcolce	procollagen C-endopeptidase enhancer	GO:0010952 positive regulation of peptidase activity;GO:1990830 cellular response to leukemia inhibitory factor;GO:1990823 response to leukemia inhibitory factor	1	0	0	0	0	0	0	0	0	0	0	0	0	1	0	0	0	0	0	0
SLC26A4	29440	symbol	R. norvegicus	29440	R. norvegicus	Slc26a4	solute carrier family 26 member 4	GO:0015705 iodide transport;GO:0019532 oxalate transport;GO:1902358 sulfate transmembrane transport	0	0	1	0	0	0	0	0	0	0	0	0	0	0	1	0	0	0	0	0
FSTL1	79210	symbol	R. norvegicus	79210	R. norvegicus	Fstl1	follistatin-like 1	GO:0061484 hematopoietic stem cell homeostasis;GO:0030510 regulation of BMP signaling pathway;GO:0045446 endothelial cell differentiation	0	0	0	0	0	1	0	1	0	0	0	1	0	0	0	0	0	0	0	0
OLFML2A	296708	symbol	R. norvegicus	296708	R. norvegicus	Olfml2a	olfactomedin-like 2A	GO:0030198 extracellular matrix organization;GO:0043062 extracellular structure organization;GO:0045229 external encapsulating structure organization	1	0	0	0	0	0	0	0	0	0	0	0	0	0	0	0	0	0	0	0
MRC2	498011	symbol	R. norvegicus	498011	R. norvegicus	Mrc2	mannose receptor, C type 2	GO:0030574 collagen catabolic process;GO:0032963 collagen metabolic process;GO:0006897 endocytosis	0	0	0	1	0	0	0	0	0	0	0	0	0	0	0	0	0	0	0	0
GSTM2	24424	symbol	R. norvegicus	24424	R. norvegicus	Gstm2	glutathione S-transferase mu 2	GO:1902168 response to catechin;GO:0018916 nitrobenzene metabolic process;GO:0051410 detoxification of nitrogen compound	0	0	0	0	0	0	0	0	0	0	0	0	0	0	0	0	0	0	1	0
COL6A2	361821	symbol	R. norvegicus	361821	R. norvegicus	Col6a2	collagen type VI alpha 2 chain	GO:0009749 response to glucose;GO:0009746 response to hexose;GO:0034284 response to monosaccharide	1	0	0	0	0	0	0	0	0	0	0	0	0	0	0	0	0	0	0	0
COL9A2	362584	symbol	R. norvegicus	362584	R. norvegicus	Col9a2	collagen type IX alpha 2 chain	GO:0030198 extracellular matrix organization;GO:0043062 extracellular structure organization;GO:0045229 external encapsulating structure organization	1	0	0	0	0	0	0	0	0	0	0	0	0	0	0	0	0	0	0	0
NID2	302248	symbol	R. norvegicus	302248	R. norvegicus	Nid2	nidogen 2	GO:0007160 cell-matrix adhesion;GO:0031589 cell-substrate adhesion;GO:0007155 cell adhesion	1	0	0	0	0	0	0	0	0	1	0	0	0	0	0	0	0	0	0	0
F5	304929	symbol	R. norvegicus	304929	R. norvegicus	F5	coagulation factor V	GO:0007598 blood coagulation, extrinsic pathway;GO:0032571 response to vitamin K;GO:0072378 blood coagulation, fibrin clot formation	0	1	0	0	0	0	0	0	0	0	0	0	0	0	0	0	0	0	0	0
SNED1	316638	symbol	R. norvegicus	316638	R. norvegicus	Sned1	sushi, nidogen and EGF-like domains 1	GO:0007160 cell-matrix adhesion;GO:0031589 cell-substrate adhesion;GO:0007155 cell adhesion	0	0	0	0	0	0	0	0	0	1	0	0	0	0	0	0	0	0	0	0
COLEC12	361289	symbol	R. norvegicus	361289	R. norvegicus	Colec12	collectin sub-family member 12	GO:0060355 positive regulation of cell adhesion molecule production;GO:0060353 regulation of cell adhesion molecule production;GO:0060352 cell adhesion molecule production	0	0	0	0	0	0	0	0	0	0	0	0	0	0	0	0	0	0	0	0
COL1A2	84352	symbol	R. norvegicus	84352	R. norvegicus	Col1a2	collagen type I alpha 2 chain	GO:0070208 protein heterotrimerization;GO:0071873 response to norepinephrine;GO:0043589 skin morphogenesis	1	0	0	1	1	1	0	1	0	0	1	0	0	0	0	1	0	0	0	0
SLC16A12	309525	symbol	R. norvegicus	309525	R. norvegicus	Slc16a12	solute carrier family 16, member 12	GO:0015881 creatine transmembrane transport;GO:0072337 modified amino acid transport;GO:0015718 monocarboxylic acid transport	0	0	1	0	0	0	0	0	0	0	0	0	0	0	0	0	0	0	0	1
CLDN19	298487	symbol	R. norvegicus	298487	R. norvegicus	Cldn19	claudin 19	GO:0150111 regulation of transepithelial transport;GO:0019227 neuronal action potential propagation;GO:0098870 action potential propagation	0	1	0	0	0	0	0	0	1	0	0	0	0	0	0	0	0	1	0	0
MYO5C	315820	symbol	R. norvegicus	315820	R. norvegicus	Myo5c	myosin VC	GO:0030050 vesicle transport along actin filament;GO:0099515 actin filament-based transport;GO:0099518 vesicle cytoskeletal trafficking	0	0	0	1	0	0	0	0	0	0	0	0	0	0	0	0	0	0	0	0
PMEL	362818	symbol	R. norvegicus	362818	R. norvegicus	Pmel	premelanosome protein	GO:0048023 positive regulation of melanin biosynthetic process;GO:1900378 positive regulation of secondary metabolite biosynthetic process;GO:0043455 regulation of secondary metabolic process	0	0	0	0	0	0	0	0	0	0	0	0	0	0	0	0	0	0	0	0

## Sheet: Enrichment
GroupID	Category	Term	Description	LogP	Log(q-value)	InTerm_InList	Genes	Symbols
1_Summary	Reactome Gene Sets	R-RNO-1474244	Extracellular matrix organization	-18.264	-13.9844	16/198	29345,29569,59106,83727,84352,85251,85490,114122,282583,290905,302248,304021,304802,361821,362584,363457,64507,296708,305104,306628,313641,315191,363767,25022	Serpinh1,Pcolce,Ltbp2,Fbn1,Col1a2,Col18a1,Col5a1,Vcan,Fbln2,Col4a1,Nid2,Col8a1,Optc,Col6a2,Col9a2,Col4a5,Fmod,Olfml2a,Col9a1,Col4a2,Hspg2,Fbln1,Abi3bp,Fgfr2
1_Member	Reactome Gene Sets	R-RNO-1474244	Extracellular matrix organization	-18.264	-13.9844	16/198	29345,29569,59106,83727,84352,85251,85490,114122,282583,290905,302248,304021,304802,361821,362584,363457	Serpinh1,Pcolce,Ltbp2,Fbn1,Col1a2,Col18a1,Col5a1,Vcan,Fbln2,Col4a1,Nid2,Col8a1,Optc,Col6a2,Col9a2,Col4a5
1_Member	GO Biological Processes	GO:0030198	extracellular matrix organization	-16.615	-12.9871	17/308	29345,64507,84352,85251,85490,282583,290905,296708,304021,304802,305104,306628,313641,315191,362584,363457,363767	Serpinh1,Fmod,Col1a2,Col18a1,Col5a1,Fbln2,Col4a1,Olfml2a,Col8a1,Optc,Col9a1,Col4a2,Hspg2,Fbln1,Col9a2,Col4a5,Abi3bp
1_Member	Reactome Gene Sets	R-RNO-1650814	Collagen biosynthesis and modifying enzymes	-16.6082	-12.9871	10/40	29345,29569,84352,85251,85490,290905,304021,361821,362584,363457	Serpinh1,Pcolce,Col1a2,Col18a1,Col5a1,Col4a1,Col8a1,Col6a2,Col9a2,Col4a5
1_Member	GO Biological Processes	GO:0043062	extracellular structure organization	-16.5913	-12.9871	17/309	29345,64507,84352,85251,85490,282583,290905,296708,304021,304802,305104,306628,313641,315191,362584,363457,363767	Serpinh1,Fmod,Col1a2,Col18a1,Col5a1,Fbln2,Col4a1,Olfml2a,Col8a1,Optc,Col9a1,Col4a2,Hspg2,Fbln1,Col9a2,Col4a5,Abi3bp
1_Member	GO Biological Processes	GO:0045229	external encapsulating structure organization	-16.5677	-12.9871	17/310	29345,64507,84352,85251,85490,282583,290905,296708,304021,304802,305104,306628,313641,315191,362584,363457,363767	Serpinh1,Fmod,Col1a2,Col18a1,Col5a1,Fbln2,Col4a1,Olfml2a,Col8a1,Optc,Col9a1,Col4a2,Hspg2,Fbln1,Col9a2,Col4a5,Abi3bp
1_Member	Reactome Gene Sets	R-RNO-1474290	Collagen formation	-15.0853	-11.5838	10/55	29345,29569,84352,85251,85490,290905,304021,361821,362584,363457	Serpinh1,Pcolce,Col1a2,Col18a1,Col5a1,Col4a1,Col8a1,Col6a2,Col9a2,Col4a5
1_Member	KEGG Pathway	ko04974	Protein digestion and absorption	-11.1936	-7.81702	9/89	84352,85251,85490,290905,305104,306628,361821,362584,363457	Col1a2,Col18a1,Col5a1,Col4a1,Col9a1,Col4a2,Col6a2,Col9a2,Col4a5
1_Member	KEGG Pathway	rno04974	Protein digestion and absorption	-11.1936	-7.81702	9/89	84352,85251,85490,290905,305104,306628,361821,362584,363457	Col1a2,Col18a1,Col5a1,Col4a1,Col9a1,Col4a2,Col6a2,Col9a2,Col4a5
1_Member	Reactome Gene Sets	R-RNO-2022090	Assembly of collagen fibrils and other multimeric structures	-10.8713	-7.54588	7/36	29569,84352,85251,85490,290905,304021,363457	Pcolce,Col1a2,Col18a1,Col5a1,Col4a1,Col8a1,Col4a5
1_Member	Reactome Gene Sets	R-RNO-8948216	Collagen chain trimerization	-10.481	-7.20139	6/21	84352,85251,85490,290905,304021,363457	Col1a2,Col18a1,Col5a1,Col4a1,Col8a1,Col4a5
1_Member	KEGG Pathway	ko04512	ECM-receptor interaction	-9.90191	-6.70147	8/81	84352,290905,305104,306628,313641,361821,362584,363457	Col1a2,Col4a1,Col9a1,Col4a2,Hspg2,Col6a2,Col9a2,Col4a5
1_Member	KEGG Pathway	rno04512	ECM-receptor interaction	-9.90191	-6.70147	8/81	84352,290905,305104,306628,313641,361821,362584,363457	Col1a2,Col4a1,Col9a1,Col4a2,Hspg2,Col6a2,Col9a2,Col4a5
1_Member	Reactome Gene Sets	R-RNO-216083	Integrin cell surface interactions	-9.74451	-6.57883	7/51	83727,84352,85251,85490,290905,304021,363457	Fbn1,Col1a2,Col18a1,Col5a1,Col4a1,Col8a1,Col4a5
1_Member	Reactome Gene Sets	R-RNO-1474228	Degradation of the extracellular matrix	-9.6896	-6.5561	8/86	83727,84352,85251,85490,290905,304021,304802,363457	Fbn1,Col1a2,Col18a1,Col5a1,Col4a1,Col8a1,Optc,Col4a5
1_Member	Reactome Gene Sets	R-RNO-1442490	Collagen degradation	-9.45108	-6.34755	6/30	84352,85251,85490,290905,304021,363457	Col1a2,Col18a1,Col5a1,Col4a1,Col8a1,Col4a5
1_Member	Reactome Gene Sets	R-RNO-2243919	Crosslinking of collagen fibrils	-7.25487	-4.23052	4/13	29569,84352,290905,363457	Pcolce,Col1a2,Col4a1,Col4a5
1_Member	Reactome Gene Sets	R-RNO-3000157	Laminin interactions	-6.97602	-3.99743	4/15	85251,290905,302248,363457	Col18a1,Col4a1,Nid2,Col4a5
1_Member	Reactome Gene Sets	R-RNO-3000171	Non-integrin membrane-ECM interactions	-6.09369	-3.15649	4/24	84352,85490,290905,363457	Col1a2,Col5a1,Col4a1,Col4a5
1_Member	KEGG Pathway	ko04510	Focal adhesion	-5.65982	-2.85612	7/196	84352,290905,305104,306628,361821,362584,363457	Col1a2,Col4a1,Col9a1,Col4a2,Col6a2,Col9a2,Col4a5
1_Member	KEGG Pathway	rno04510	Focal adhesion	-5.65982	-2.85612	7/196	84352,290905,305104,306628,361821,362584,363457	Col1a2,Col4a1,Col9a1,Col4a2,Col6a2,Col9a2,Col4a5
1_Member	Reactome Gene Sets	R-RNO-419037	NCAM1 interactions	-5.49042	-2.74228	3/10	85490,290905,363457	Col5a1,Col4a1,Col4a5
1_Member	KEGG Pathway	ko04151	PI3K-Akt signaling pathway	-5.16694	-2.45552	8/329	25022,84352,290905,305104,306628,361821,362584,363457	Fgfr2,Col1a2,Col4a1,Col9a1,Col4a2,Col6a2,Col9a2,Col4a5
1_Member	KEGG Pathway	rno04151	PI3K-Akt signaling pathway	-5.16694	-2.45552	8/329	25022,84352,290905,305104,306628,361821,362584,363457	Fgfr2,Col1a2,Col4a1,Col9a1,Col4a2,Col6a2,Col9a2,Col4a5
1_Member	GO Biological Processes	GO:0038063	collagen-activated tyrosine kinase receptor signaling pathway	-5.11607	-2.41624	3/13	290905,306628,363457	Col4a1,Col4a2,Col4a5
1_Member	GO Biological Processes	GO:0038065	collagen-activated signaling pathway	-4.59179	-1.92495	3/19	290905,306628,363457	Col4a1,Col4a2,Col4a5
1_Member	Reactome Gene Sets	R-RNO-375165	NCAM signaling for neurite out-growth	-4.22205	-1.59564	3/25	85490,290905,363457	Col5a1,Col4a1,Col4a5
1_Member	WikiPathways	WP590	Cardiovascular signaling	-3.74046	-1.22427	3/36	85490,290905,306628	Col5a1,Col4a1,Col4a2
1_Member	KEGG Pathway	ko05146	Amoebiasis	-3.68725	-1.18578	4/95	84352,290905,306628,363457	Col1a2,Col4a1,Col4a2,Col4a5
1_Member	KEGG Pathway	rno05146	Amoebiasis	-3.68725	-1.18578	4/95	84352,290905,306628,363457	Col1a2,Col4a1,Col4a2,Col4a5
1_Member	KEGG Pathway	ko04933	AGE-RAGE signaling pathway in diabetic complications	-3.61841	-1.1517	4/99	84352,290905,306628,363457	Col1a2,Col4a1,Col4a2,Col4a5
1_Member	KEGG Pathway	rno04933	AGE-RAGE signaling pathway in diabetic complications	-3.61841	-1.1517	4/99	84352,290905,306628,363457	Col1a2,Col4a1,Col4a2,Col4a5
1_Member	WikiPathways	WP188	Focal adhesion	-3.60551	-1.14544	5/184	84352,85490,290905,306628,361821	Col1a2,Col5a1,Col4a1,Col4a2,Col6a2
1_Member	Reactome Gene Sets	R-RNO-186797	Signaling by PDGF	-3.57112	-1.13034	3/41	85490,290905,363457	Col5a1,Col4a1,Col4a5
1_Member	GO Biological Processes	GO:0007528	neuromuscular junction development	-3.10382	-0.743278	3/59	25022,290905,363457	Fgfr2,Col4a1,Col4a5
1_Member	KEGG Pathway	ko05222	Small cell lung cancer	-2.67515	-0.431724	3/83	290905,306628,363457	Col4a1,Col4a2,Col4a5
1_Member	KEGG Pathway	rno05222	Small cell lung cancer	-2.67515	-0.431724	3/83	290905,306628,363457	Col4a1,Col4a2,Col4a5
1_Member	Reactome Gene Sets	R-RNO-9006934	Signaling by Receptor Tyrosine Kinases	-2.44533	-0.259134	5/335	25022,84352,85490,290905,363457	Fgfr2,Col1a2,Col5a1,Col4a1,Col4a5
2_Summary	GO Biological Processes	GO:0009611	response to wounding	-7.36016	-4.28466	13/633	24392,25022,25240,25380,64507,85490,114122,171112,298487,304929,315191,363225,363767,83727,313641	Gja1,Fgfr2,Aqp1,Anxa1,Fmod,Col5a1,Vcan,Wfdc1,Cldn19,F5,Fbln1,Ecrg4,Abi3bp,Fbn1,Hspg2
2_Member	GO Biological Processes	GO:0009611	response to wounding	-7.36016	-4.28466	13/633	24392,25022,25240,25380,64507,85490,114122,171112,298487,304929,315191,363225,363767	Gja1,Fgfr2,Aqp1,Anxa1,Fmod,Col5a1,Vcan,Wfdc1,Cldn19,F5,Fbln1,Ecrg4,Abi3bp
2_Member	GO Biological Processes	GO:0042060	wound healing	-7.11768	-4.11681	11/439	24392,25022,25240,25380,64507,85490,171112,298487,304929,315191,363767	Gja1,Fgfr2,Aqp1,Anxa1,Fmod,Col5a1,Wfdc1,Cldn19,F5,Fbln1,Abi3bp
2_Member	GO Biological Processes	GO:0007507	heart development	-2.30835	-0.142087	7/689	24392,25022,83727,85490,114122,313641,363767	Gja1,Fgfr2,Fbn1,Col5a1,Vcan,Hspg2,Abi3bp
3_Summary	GO Biological Processes	GO:0072337	modified amino acid transport	-7.29891	-4.24973	5/33	24392,64846,83500,171163,309525,29440,503568,25380,25240,363225	Gja1,Slc13a3,Slc22a8,Slc6a13,Slc16a12,Slc26a4,Slc13a4,Anxa1,Aqp1,Ecrg4
3_Member	GO Biological Processes	GO:0072337	modified amino acid transport	-7.29891	-4.24973	5/33	24392,64846,83500,171163,309525	Gja1,Slc13a3,Slc22a8,Slc6a13,Slc16a12
3_Member	GO Biological Processes	GO:0072348	sulfur compound transport	-6.11547	-3.15806	5/56	24392,29440,64846,83500,171163	Gja1,Slc26a4,Slc13a3,Slc22a8,Slc6a13
3_Member	GO Biological Processes	GO:0034635	glutathione transport	-5.64438	-2.85612	3/9	24392,64846,83500	Gja1,Slc13a3,Slc22a8
3_Member	GO Biological Processes	GO:0042939	tripeptide transport	-5.64438	-2.85612	3/9	24392,64846,83500	Gja1,Slc13a3,Slc22a8
3_Member	GO Biological Processes	GO:0006857	oligopeptide transport	-4.66548	-1.98791	3/18	24392,64846,83500	Gja1,Slc13a3,Slc22a8
3_Member	GO Biological Processes	GO:0098656	anion transmembrane transport	-3.89779	-1.34664	6/255	24392,29440,64846,171163,309525,503568	Gja1,Slc26a4,Slc13a3,Slc6a13,Slc16a12,Slc13a4
3_Member	GO Biological Processes	GO:0015711	organic anion transport	-3.81931	-1.29557	7/379	24392,25380,29440,64846,83500,171163,309525	Gja1,Anxa1,Slc26a4,Slc13a3,Slc22a8,Slc6a13,Slc16a12
3_Member	GO Biological Processes	GO:0006820	anion transport	-3.65724	-1.16295	8/538	24392,25380,29440,64846,83500,171163,309525,503568	Gja1,Anxa1,Slc26a4,Slc13a3,Slc22a8,Slc6a13,Slc16a12,Slc13a4
3_Member	GO Biological Processes	GO:0046942	carboxylic acid transport	-3.46276	-1.03823	6/307	24392,25380,29440,64846,171163,309525	Gja1,Anxa1,Slc26a4,Slc13a3,Slc6a13,Slc16a12
3_Member	GO Biological Processes	GO:0015833	peptide transport	-3.28949	-0.901967	6/331	24392,25240,25380,64846,83500,363225	Gja1,Aqp1,Anxa1,Slc13a3,Slc22a8,Ecrg4
3_Member	GO Biological Processes	GO:0042886	amide transport	-3.05514	-0.699799	6/367	24392,25240,25380,64846,83500,363225	Gja1,Aqp1,Anxa1,Slc13a3,Slc22a8,Ecrg4
3_Member	GO Biological Processes	GO:0060986	endocrine hormone secretion	-2.90595	-0.590114	3/69	24392,25240,363225	Gja1,Aqp1,Ecrg4
3_Member	GO Biological Processes	GO:0015800	acidic amino acid transport	-2.8014	-0.517415	3/75	24392,64846,171163	Gja1,Slc13a3,Slc6a13
3_Member	GO Biological Processes	GO:0015849	organic acid transport	-2.42886	-0.246153	5/338	24392,25380,29440,64846,171163	Gja1,Anxa1,Slc26a4,Slc13a3,Slc6a13
3_Member	GO Biological Processes	GO:0006835	dicarboxylic acid transport	-2.39774	-0.218491	3/104	24392,29440,64846	Gja1,Slc26a4,Slc13a3
3_Member	GO Biological Processes	GO:0050886	endocrine process	-2.34066	-0.16484	3/109	24392,25240,363225	Gja1,Aqp1,Ecrg4
4_Summary	GO Biological Processes	GO:0030199	collagen fibril organization	-6.03846	-3.12057	5/58	29345,64507,84352,85490,304802,114122,498011,25420,59106,313641,315820,25022,25380	Serpinh1,Fmod,Col1a2,Col5a1,Optc,Vcan,Mrc2,Cryab,Ltbp2,Hspg2,Myo5c,Fgfr2,Anxa1
4_Member	GO Biological Processes	GO:0030199	collagen fibril organization	-6.03846	-3.12057	5/58	29345,64507,84352,85490,304802	Serpinh1,Fmod,Col1a2,Col5a1,Optc
4_Member	Reactome Gene Sets	R-RNO-3000178	ECM proteoglycans	-3.97997	-1.40792	3/30	84352,85490,114122	Col1a2,Col5a1,Vcan
4_Member	GO Biological Processes	GO:0032963	collagen metabolic process	-3.42857	-1.01227	4/111	29345,84352,85490,498011	Serpinh1,Col1a2,Col5a1,Mrc2
4_Member	GO Biological Processes	GO:0097435	supramolecular fiber organization	-3.34769	-0.952468	9/756	25420,29345,59106,64507,84352,85490,304802,313641,315820	Cryab,Serpinh1,Ltbp2,Fmod,Col1a2,Col5a1,Optc,Hspg2,Myo5c
4_Member	GO Biological Processes	GO:0043588	skin development	-2.84458	-0.542683	5/271	25022,25380,64507,84352,85490	Fgfr2,Anxa1,Fmod,Col1a2,Col5a1
5_Summary	GO Biological Processes	GO:0001654	eye development	-5.91462	-3.01521	10/462	24392,25022,25240,25420,83727,85490,287526,290905,304021,315597,84352,25380,114122	Gja1,Fgfr2,Aqp1,Cryab,Fbn1,Col5a1,Serpinf1,Col4a1,Col8a1,Mfrp,Col1a2,Anxa1,Vcan
5_Member	GO Biological Processes	GO:0001654	eye development	-5.91462	-3.01521	10/462	24392,25022,25240,25420,83727,85490,287526,290905,304021,315597	Gja1,Fgfr2,Aqp1,Cryab,Fbn1,Col5a1,Serpinf1,Col4a1,Col8a1,Mfrp
5_Member	GO Biological Processes	GO:0150063	visual system development	-5.88925	-3.00757	10/465	24392,25022,25240,25420,83727,85490,287526,290905,304021,315597	Gja1,Fgfr2,Aqp1,Cryab,Fbn1,Col5a1,Serpinf1,Col4a1,Col8a1,Mfrp
5_Member	GO Biological Processes	GO:0048880	sensory system development	-5.84738	-2.98273	10/470	24392,25022,25240,25420,83727,85490,287526,290905,304021,315597	Gja1,Fgfr2,Aqp1,Cryab,Fbn1,Col5a1,Serpinf1,Col4a1,Col8a1,Mfrp
5_Member	GO Biological Processes	GO:0043010	camera-type eye development	-5.38729	-2.65173	9/412	24392,25022,25240,25420,83727,287526,290905,304021,315597	Gja1,Fgfr2,Aqp1,Cryab,Fbn1,Serpinf1,Col4a1,Col8a1,Mfrp
5_Member	GO Biological Processes	GO:0007423	sensory organ development	-4.36745	-1.73128	10/694	24392,25022,25240,25420,83727,85490,287526,290905,304021,315597	Gja1,Fgfr2,Aqp1,Cryab,Fbn1,Col5a1,Serpinf1,Col4a1,Col8a1,Mfrp
5_Member	GO Biological Processes	GO:0071300	cellular response to retinoic acid	-4.01915	-1.42973	4/78	25022,25240,84352,287526	Fgfr2,Aqp1,Col1a2,Serpinf1
5_Member	GO Biological Processes	GO:0032526	response to retinoic acid	-3.9932	-1.41255	5/152	24392,25022,25240,84352,287526	Gja1,Fgfr2,Aqp1,Col1a2,Serpinf1
5_Member	GO Biological Processes	GO:0048592	eye morphogenesis	-3.54112	-1.1066	5/190	25240,83727,85490,304021,315597	Aqp1,Fbn1,Col5a1,Col8a1,Mfrp
5_Member	GO Biological Processes	GO:0001655	urogenital system development	-3.46052	-1.03823	7/434	25022,25240,25380,83727,114122,287526,290905	Fgfr2,Aqp1,Anxa1,Fbn1,Vcan,Serpinf1,Col4a1
5_Member	GO Biological Processes	GO:0090596	sensory organ morphogenesis	-3.3456	-0.952468	6/323	25022,25240,83727,85490,304021,315597	Fgfr2,Aqp1,Fbn1,Col5a1,Col8a1,Mfrp
5_Member	GO Biological Processes	GO:0072001	renal system development	-2.94784	-0.607741	6/385	25022,25240,83727,114122,287526,290905	Fgfr2,Aqp1,Fbn1,Vcan,Serpinf1,Col4a1
5_Member	GO Biological Processes	GO:0001822	kidney development	-2.25848	-0.105965	5/371	25022,25240,83727,114122,287526	Fgfr2,Aqp1,Fbn1,Vcan,Serpinf1
6_Summary	GO Biological Processes	GO:0001568	blood vessel development	-5.78988	-2.94162	12/728	24392,25022,25240,25380,84050,84352,85251,85490,287526,290905,304802,306628,79210,315191	Gja1,Fgfr2,Aqp1,Anxa1,Enpp2,Col1a2,Col18a1,Col5a1,Serpinf1,Col4a1,Optc,Col4a2,Fstl1,Fbln1
6_Member	GO Biological Processes	GO:0001568	blood vessel development	-5.78988	-2.94162	12/728	24392,25022,25240,25380,84050,84352,85251,85490,287526,290905,304802,306628	Gja1,Fgfr2,Aqp1,Anxa1,Enpp2,Col1a2,Col18a1,Col5a1,Serpinf1,Col4a1,Optc,Col4a2
6_Member	GO Biological Processes	GO:0001944	vasculature development	-5.56623	-2.80512	12/765	24392,25022,25240,25380,84050,84352,85251,85490,287526,290905,304802,306628	Gja1,Fgfr2,Aqp1,Anxa1,Enpp2,Col1a2,Col18a1,Col5a1,Serpinf1,Col4a1,Optc,Col4a2
6_Member	GO Biological Processes	GO:0048514	blood vessel morphogenesis	-4.73763	-2.04907	10/628	24392,25022,25240,25380,84050,85251,287526,290905,304802,306628	Gja1,Fgfr2,Aqp1,Anxa1,Enpp2,Col18a1,Serpinf1,Col4a1,Optc,Col4a2
6_Member	GO Biological Processes	GO:0001525	angiogenesis	-4.56603	-1.90966	9/522	25022,25240,25380,84050,85251,287526,290905,304802,306628	Fgfr2,Aqp1,Anxa1,Enpp2,Col18a1,Serpinf1,Col4a1,Optc,Col4a2
6_Member	GO Biological Processes	GO:0030850	prostate gland development	-3.04093	-0.690723	3/62	25022,25380,287526	Fgfr2,Anxa1,Serpinf1
6_Member	GO Biological Processes	GO:0045765	regulation of angiogenesis	-2.63885	-0.400626	5/302	25240,84050,287526,304802,306628	Aqp1,Enpp2,Serpinf1,Optc,Col4a2
6_Member	GO Biological Processes	GO:1901342	regulation of vasculature development	-2.61411	-0.387563	5/306	25240,84050,287526,304802,306628	Aqp1,Enpp2,Serpinf1,Optc,Col4a2
6_Member	GO Biological Processes	GO:0001667	ameboidal-type cell migration	-2.59535	-0.372635	6/452	24392,25240,25380,79210,84050,287526	Gja1,Aqp1,Anxa1,Fstl1,Enpp2,Serpinf1
6_Member	GO Biological Processes	GO:0010631	epithelial cell migration	-2.5837	-0.364774	5/311	25240,25380,79210,84050,287526	Aqp1,Anxa1,Fstl1,Enpp2,Serpinf1
6_Member	GO Biological Processes	GO:0090132	epithelium migration	-2.57169	-0.356531	5/313	25240,25380,79210,84050,287526	Aqp1,Anxa1,Fstl1,Enpp2,Serpinf1
6_Member	GO Biological Processes	GO:0090130	tissue migration	-2.53622	-0.330521	5/319	25240,25380,79210,84050,287526	Aqp1,Anxa1,Fstl1,Enpp2,Serpinf1
6_Member	GO Biological Processes	GO:0016525	negative regulation of angiogenesis	-2.32958	-0.157173	3/110	287526,304802,306628	Serpinf1,Optc,Col4a2
6_Member	GO Biological Processes	GO:2000181	negative regulation of blood vessel morphogenesis	-2.30776	-0.142087	3/112	287526,304802,306628	Serpinf1,Optc,Col4a2
6_Member	GO Biological Processes	GO:1901343	negative regulation of vasculature development	-2.29701	-0.134664	3/113	287526,304802,306628	Serpinf1,Optc,Col4a2
6_Member	GO Biological Processes	GO:0042698	ovulation cycle	-2.2146	-0.0779928	3/121	25380,84050,287526	Anxa1,Enpp2,Serpinf1
6_Member	GO Biological Processes	GO:0071385	cellular response to glucocorticoid stimulus	-2.2146	-0.0779928	3/121	25240,25380,287526	Aqp1,Anxa1,Serpinf1
6_Member	GO Biological Processes	GO:0010632	regulation of epithelial cell migration	-2.17157	-0.0442334	4/245	25240,25380,84050,287526	Aqp1,Anxa1,Enpp2,Serpinf1
6_Member	GO Biological Processes	GO:0071384	cellular response to corticosteroid stimulus	-2.11965	-0.00139422	3/131	25240,25380,287526	Aqp1,Anxa1,Serpinf1
6_Member	GO Biological Processes	GO:0030335	positive regulation of cell migration	-2.04457	0	6/588	24392,25240,25380,84050,85251,315191	Gja1,Aqp1,Anxa1,Enpp2,Col18a1,Fbln1
7_Summary	GO Biological Processes	GO:0001704	formation of primary germ layer	-5.61013	-2.83566	6/127	24392,25022,85490,304021,306628,362065,83727,313641	Gja1,Fgfr2,Col5a1,Col8a1,Col4a2,Wls,Fbn1,Hspg2
7_Member	GO Biological Processes	GO:0001704	formation of primary germ layer	-5.61013	-2.83566	6/127	24392,25022,85490,304021,306628,362065	Gja1,Fgfr2,Col5a1,Col8a1,Col4a2,Wls
7_Member	GO Biological Processes	GO:0007369	gastrulation	-4.46983	-1.82368	6/201	24392,25022,85490,304021,306628,362065	Gja1,Fgfr2,Col5a1,Col8a1,Col4a2,Wls
7_Member	GO Biological Processes	GO:0035987	endodermal cell differentiation	-3.42231	-1.01192	3/46	85490,304021,306628	Col5a1,Col8a1,Col4a2
7_Member	GO Biological Processes	GO:0001706	endoderm formation	-3.17021	-0.798147	3/56	85490,304021,306628	Col5a1,Col8a1,Col4a2
7_Member	GO Biological Processes	GO:0048598	embryonic morphogenesis	-2.98406	-0.638935	8/680	24392,25022,83727,85490,304021,306628,313641,362065	Gja1,Fgfr2,Fbn1,Col5a1,Col8a1,Col4a2,Hspg2,Wls
7_Member	GO Biological Processes	GO:0007492	endoderm development	-2.61684	-0.387563	3/87	85490,304021,306628	Col5a1,Col8a1,Col4a2
8_Summary	Reactome Gene Sets	R-RNO-2129379	Molecules associated with elastic fibres	-4.16975	-1.55289	3/26	59106,83727,282583,25022,84352,306628,24392,25380,79210	Ltbp2,Fbn1,Fbln2,Fgfr2,Col1a2,Col4a2,Gja1,Anxa1,Fstl1
8_Member	Reactome Gene Sets	R-RNO-2129379	Molecules associated with elastic fibres	-4.16975	-1.55289	3/26	59106,83727,282583	Ltbp2,Fbn1,Fbln2
8_Member	Reactome Gene Sets	R-RNO-1566948	Elastic fibre formation	-3.85445	-1.32302	3/33	59106,83727,282583	Ltbp2,Fbn1,Fbln2
8_Member	GO Biological Processes	GO:0071560	cellular response to transforming growth factor beta stimulus	-2.8305	-0.533154	5/273	25022,59106,83727,84352,306628	Fgfr2,Ltbp2,Fbn1,Col1a2,Col4a2
8_Member	GO Biological Processes	GO:0071559	response to transforming growth factor beta	-2.77536	-0.500063	5/281	25022,59106,83727,84352,306628	Fgfr2,Ltbp2,Fbn1,Col1a2,Col4a2
8_Member	GO Biological Processes	GO:0071363	cellular response to growth factor stimulus	-2.62141	-0.387563	8/776	24392,25022,25380,59106,79210,83727,84352,306628	Gja1,Fgfr2,Anxa1,Ltbp2,Fstl1,Fbn1,Col1a2,Col4a2
9_Summary	GO Biological Processes	GO:0008285	negative regulation of cell population proliferation	-4.11895	-1.51143	10/743	24392,25022,171112,287526,291015,298487,313641,315191,363225,363767,25380,25420,84050,304021	Gja1,Fgfr2,Wfdc1,Serpinf1,Ogn,Cldn19,Hspg2,Fbln1,Ecrg4,Abi3bp,Anxa1,Cryab,Enpp2,Col8a1
9_Member	GO Biological Processes	GO:0008285	negative regulation of cell population proliferation	-4.11895	-1.51143	10/743	24392,25022,171112,287526,291015,298487,313641,315191,363225,363767	Gja1,Fgfr2,Wfdc1,Serpinf1,Ogn,Cldn19,Hspg2,Fbln1,Ecrg4,Abi3bp
9_Member	GO Biological Processes	GO:0061041	regulation of wound healing	-3.16928	-0.798147	4/130	24392,25380,171112,298487	Gja1,Anxa1,Wfdc1,Cldn19
9_Member	GO Biological Processes	GO:0032355	response to estradiol	-2.93908	-0.603945	5/258	24392,25380,25420,84050,171112	Gja1,Anxa1,Cryab,Enpp2,Wfdc1
9_Member	GO Biological Processes	GO:0050680	negative regulation of epithelial cell proliferation	-2.91636	-0.595775	4/152	24392,25022,171112,287526	Gja1,Fgfr2,Wfdc1,Serpinf1
9_Member	GO Biological Processes	GO:0061045	negative regulation of wound healing	-2.87005	-0.558916	3/71	24392,171112,298487	Gja1,Wfdc1,Cldn19
9_Member	GO Biological Processes	GO:1903034	regulation of response to wounding	-2.71005	-0.447461	4/173	24392,25380,171112,298487	Gja1,Anxa1,Wfdc1,Cldn19
9_Member	GO Biological Processes	GO:0007566	embryo implantation	-2.70545	-0.447017	3/81	24392,313641,315191	Gja1,Hspg2,Fbln1
9_Member	GO Biological Processes	GO:1903035	negative regulation of response to wounding	-2.56136	-0.349923	3/91	24392,171112,298487	Gja1,Wfdc1,Cldn19
9_Member	GO Biological Processes	GO:0050673	epithelial cell proliferation	-2.52965	-0.329213	6/466	24392,25022,171112,287526,304021,313641	Gja1,Fgfr2,Wfdc1,Serpinf1,Col8a1,Hspg2
9_Member	GO Biological Processes	GO:0050678	regulation of epithelial cell proliferation	-2.1593	-0.0353745	5/392	24392,25022,171112,287526,313641	Gja1,Fgfr2,Wfdc1,Serpinf1,Hspg2
10_Summary	GO Biological Processes	GO:0010811	positive regulation of cell-substrate adhesion	-4.10417	-1.50579	5/144	84050,282583,304021,315191,363767,302248,316638,25380,313641	Enpp2,Fbln2,Col8a1,Fbln1,Abi3bp,Nid2,Sned1,Anxa1,Hspg2
10_Member	GO Biological Processes	GO:0010811	positive regulation of cell-substrate adhesion	-4.10417	-1.50579	5/144	84050,282583,304021,315191,363767	Enpp2,Fbln2,Col8a1,Fbln1,Abi3bp
10_Member	GO Biological Processes	GO:0031589	cell-substrate adhesion	-3.88377	-1.34451	7/370	84050,282583,302248,304021,315191,316638,363767	Enpp2,Fbln2,Nid2,Col8a1,Fbln1,Sned1,Abi3bp
10_Member	GO Biological Processes	GO:0010810	regulation of cell-substrate adhesion	-3.12872	-0.762916	5/234	84050,282583,304021,315191,363767	Enpp2,Fbln2,Col8a1,Fbln1,Abi3bp
10_Member	GO Biological Processes	GO:0045785	positive regulation of cell adhesion	-2.52505	-0.328217	6/467	25380,84050,282583,304021,315191,363767	Anxa1,Enpp2,Fbln2,Col8a1,Fbln1,Abi3bp
10_Member	GO Biological Processes	GO:0030155	regulation of cell adhesion	-2.04596	0	7/772	25380,84050,282583,304021,313641,315191,363767	Anxa1,Enpp2,Fbln2,Col8a1,Hspg2,Fbln1,Abi3bp
11_Summary	GO Biological Processes	GO:0060348	bone development	-3.90712	-1.34664	6/254	24392,25022,29345,83727,305104,313641,84352,114122	Gja1,Fgfr2,Serpinh1,Fbn1,Col9a1,Hspg2,Col1a2,Vcan
11_Member	GO Biological Processes	GO:0060348	bone development	-3.90712	-1.34664	6/254	24392,25022,29345,83727,305104,313641	Gja1,Fgfr2,Serpinh1,Fbn1,Col9a1,Hspg2
11_Member	GO Biological Processes	GO:0001501	skeletal system development	-3.57113	-1.13034	8/554	24392,25022,29345,83727,84352,114122,305104,313641	Gja1,Fgfr2,Serpinh1,Fbn1,Col1a2,Vcan,Col9a1,Hspg2
11_Member	GO Biological Processes	GO:0060351	cartilage development involved in endochondral bone morphogenesis	-3.57112	-1.13034	3/41	29345,305104,313641	Serpinh1,Col9a1,Hspg2
11_Member	GO Biological Processes	GO:0060349	bone morphogenesis	-3.39909	-0.994529	4/113	25022,29345,305104,313641	Fgfr2,Serpinh1,Col9a1,Hspg2
11_Member	GO Biological Processes	GO:0060350	endochondral bone morphogenesis	-2.92431	-0.598934	3/68	29345,305104,313641	Serpinh1,Col9a1,Hspg2
11_Member	GO Biological Processes	GO:0002062	chondrocyte differentiation	-2.22457	-0.0816674	3/120	29345,305104,313641	Serpinh1,Col9a1,Hspg2
11_Member	GO Biological Processes	GO:0048705	skeletal system morphogenesis	-2.08812	0	4/259	25022,29345,305104,313641	Fgfr2,Serpinh1,Col9a1,Hspg2
12_Summary	Reactome Gene Sets	R-RNO-8957275	Post-translational protein phosphorylation	-3.89387	-1.34664	4/84	79210,83727,114122,313770	Fstl1,Fbn1,Vcan,Mxra8
12_Member	Reactome Gene Sets	R-RNO-8957275	Post-translational protein phosphorylation	-3.89387	-1.34664	4/84	79210,83727,114122,313770	Fstl1,Fbn1,Vcan,Mxra8
12_Member	Reactome Gene Sets	R-RNO-381426	Regulation of Insulin-like Growth Factor (IGF) transport and uptake by Insulin-like Growth Factor Binding Proteins (IGFBPs)	-3.61841	-1.1517	4/99	79210,83727,114122,313770	Fstl1,Fbn1,Vcan,Mxra8
13_Summary	WikiPathways	WP2433	Spinal cord injury	-3.61841	-1.1517	4/99	24392,25380,114122,290905	Gja1,Anxa1,Vcan,Col4a1
13_Member	WikiPathways	WP2433	Spinal cord injury	-3.61841	-1.1517	4/99	24392,25380,114122,290905	Gja1,Anxa1,Vcan,Col4a1
14_Summary	GO Biological Processes	GO:0052547	regulation of peptidase activity	-3.2262	-0.844202	7/475	25240,25420,29345,29569,171112,287526,315191,25380	Aqp1,Cryab,Serpinh1,Pcolce,Wfdc1,Serpinf1,Fbln1,Anxa1
14_Member	GO Biological Processes	GO:0052547	regulation of peptidase activity	-3.2262	-0.844202	7/475	25240,25420,29345,29569,171112,287526,315191	Aqp1,Cryab,Serpinh1,Pcolce,Wfdc1,Serpinf1,Fbln1
14_Member	GO Biological Processes	GO:0010951	negative regulation of endopeptidase activity	-2.80961	-0.521215	5/276	25240,25420,29345,171112,287526	Aqp1,Cryab,Serpinh1,Wfdc1,Serpinf1
14_Member	GO Biological Processes	GO:0010466	negative regulation of peptidase activity	-2.78216	-0.502534	5/280	25240,25420,29345,171112,287526	Aqp1,Cryab,Serpinh1,Wfdc1,Serpinf1
14_Member	GO Biological Processes	GO:0051346	negative regulation of hydrolase activity	-2.76575	-0.494733	6/418	25240,25380,25420,29345,171112,287526	Aqp1,Anxa1,Cryab,Serpinh1,Wfdc1,Serpinf1
14_Member	GO Biological Processes	GO:0045861	negative regulation of proteolysis	-2.23426	-0.0849728	5/376	25240,25420,29345,171112,287526	Aqp1,Cryab,Serpinh1,Wfdc1,Serpinf1
14_Member	GO Biological Processes	GO:0030162	regulation of proteolysis	-2.04011	0	7/774	25240,25420,29345,29569,171112,287526,315191	Aqp1,Cryab,Serpinh1,Pcolce,Wfdc1,Serpinf1,Fbln1
15_Summary	Reactome Gene Sets	R-RNO-425366	Transport of bile salts and organic acids, metal ions and amine compounds	-2.92431	-0.598934	3/68	83500,171163,503568,29440	Slc22a8,Slc6a13,Slc13a4,Slc26a4
15_Member	Reactome Gene Sets	R-RNO-425366	Transport of bile salts and organic acids, metal ions and amine compounds	-2.92431	-0.598934	3/68	83500,171163,503568	Slc22a8,Slc6a13,Slc13a4
15_Member	Reactome Gene Sets	R-RNO-425407	SLC-mediated transmembrane transport	-2.45178	-0.262061	4/204	29440,83500,171163,503568	Slc26a4,Slc22a8,Slc6a13,Slc13a4
16_Summary	GO Biological Processes	GO:0042476	odontogenesis	-2.85433	-0.547839	4/158	25022,25240,64507,362065,24392,84352,25420	Fgfr2,Aqp1,Fmod,Wls,Gja1,Col1a2,Cryab
16_Member	GO Biological Processes	GO:0042476	odontogenesis	-2.85433	-0.547839	4/158	25022,25240,64507,362065	Fgfr2,Aqp1,Fmod,Wls
16_Member	GO Biological Processes	GO:0001707	mesoderm formation	-2.81819	-0.525341	3/74	24392,25022,362065	Gja1,Fgfr2,Wls
16_Member	GO Biological Processes	GO:0048332	mesoderm morphogenesis	-2.75244	-0.485652	3/78	24392,25022,362065	Gja1,Fgfr2,Wls
16_Member	GO Biological Processes	GO:0031214	biomineral tissue development	-2.70093	-0.446614	4/174	24392,25022,84352,362065	Gja1,Fgfr2,Col1a2,Wls
16_Member	GO Biological Processes	GO:0110148	biomineralization	-2.67392	-0.431724	4/177	24392,25022,84352,362065	Gja1,Fgfr2,Col1a2,Wls
16_Member	GO Biological Processes	GO:0002088	lens development in camera-type eye	-2.53459	-0.330521	3/93	24392,25022,25420	Gja1,Fgfr2,Cryab
16_Member	GO Biological Processes	GO:0007498	mesoderm development	-2.17561	-0.0452107	3/125	24392,25022,362065	Gja1,Fgfr2,Wls
16_Member	GO Biological Processes	GO:0030282	bone mineralization	-2.15663	-0.0353745	3/127	24392,25022,84352	Gja1,Fgfr2,Col1a2
17_Summary	Reactome Gene Sets	R-RNO-1630316	Glycosaminoglycan metabolism	-2.4579	-0.264635	3/99	64507,114122,291015	Fmod,Vcan,Ogn
17_Member	Reactome Gene Sets	R-RNO-1630316	Glycosaminoglycan metabolism	-2.4579	-0.264635	3/99	64507,114122,291015	Fmod,Vcan,Ogn
18_Summary	GO Biological Processes	GO:0031532	actin cytoskeleton reorganization	-2.28637	-0.12732	3/114	25380,298487,363767,24392,84050,25022,290905,363457	Anxa1,Cldn19,Abi3bp,Gja1,Enpp2,Fgfr2,Col4a1,Col4a5
18_Member	GO Biological Processes	GO:0031532	actin cytoskeleton reorganization	-2.28637	-0.12732	3/114	25380,298487,363767	Anxa1,Cldn19,Abi3bp
18_Member	GO Biological Processes	GO:1901888	regulation of cell junction assembly	-2.28068	-0.124912	4/228	24392,84050,298487,363767	Gja1,Enpp2,Cldn19,Abi3bp
18_Member	GO Biological Processes	GO:0034330	cell junction organization	-2.00828	0	7/785	24392,25022,84050,290905,298487,363457,363767	Gja1,Fgfr2,Enpp2,Col4a1,Cldn19,Col4a5,Abi3bp
19_Summary	GO Biological Processes	GO:0007568	aging	-2.23034	-0.0842551	6/537	24424,25420,287526,306628,363225,363767	Gstm2,Cryab,Serpinf1,Col4a2,Ecrg4,Abi3bp
19_Member	GO Biological Processes	GO:0007568	aging	-2.23034	-0.0842551	6/537	24424,25420,287526,306628,363225,363767	Gstm2,Cryab,Serpinf1,Col4a2,Ecrg4,Abi3bp
20_Summary	GO Biological Processes	GO:0015718	monocarboxylic acid transport	-2.18523	-0.0517358	3/124	25380,171163,309525	Anxa1,Slc6a13,Slc16a12
20_Member	GO Biological Processes	GO:0015718	monocarboxylic acid transport	-2.18523	-0.0517358	3/124	25380,171163,309525	Anxa1,Slc6a13,Slc16a12
